# Supplementary material for: Weakening of resistance force by cell–ECM interactions regulate cell migration directionality and pattern formation
Source: Commun Biol. 2021 Jun 28;4:808. doi: 10.1038/s42003-021-02350-4 (PMC8239002; doi:10.1038/s42003-021-02350-4)
Supplement: Supplementary file 4 — Supplementary Data 1 [file 42003_2021_2350_MOESM4_ESM.xlsx]

## Sheet: Sheet1
Experimental data for the measurement of the movalble range of the microbeads in Matrigel shown in Fig. 4c
x directional movement (mm)
		sample number
		1	2	3	4	5	average	standard deviation
iteration	dx0	12.8081	10.637	11.7301	11.3833	11.1798	11.5477	0.723008
	dx20	11.1723	11.7753	11.9638	11.3984	11.3758	11.5371	0.288863
	dx40	12.2503	11.9714	11.5643	11.8432	12.1297	11.9518	0.237944
	dx60	12.288	12.386	12.0844	12.5895	12.8986	12.4493	0.277381
	dx80	12.107	12.7931	12.4312	12.8609	12.7704	12.5925	0.284821
	dx100	11.7678	13.5092	12.7629	13.1851	13.1775	12.8805	0.604683
y directional movement (mm)
		sample number
		1	2	3	4	5	average	standard deviation
iteration	dy0	10.3882	11.9789	11.7075	12.68	11.8658	11.7241	0.746125
	dy20	11.6397	12.5066	13.2077	13.0343	13.0946	12.6966	0.580845
	dy40	12.1372	14.1877	13.4942	13.7957	14.1123	13.5454	0.745958
	dy60	11.7603	15.2205	14.6626	14.9416	14.8436	14.2857	1.27555
	dy80	14.0822	16.8187	15.115	15.7934	15.6502	15.4919	0.895074
	dy100	14.7908	17.6706	16.8036	16.3513	16.2533	16.3739	0.936722
Experimental data for the measurement of the movalble range of the microbeads in Collagen I shown in Fig. 4d
x directional movement (mm)
		sample number
		1	2	3	4	5	average	standard deviation
iteration	dx0	10.1562	10	10.1562	10.1562	10.4688	10.1875	0.153093
	dx20	10.1562	10	10	10.3125	10.4688	10.1875	0.182217
	dx40	10	10.1562	10	10.3125	10.4688	10.1875	0.182217
	dx60	10	10	10	10.4688	10.3125	10.1562	0.197642
	dx80	10.3125	9.84375	10.3125	10.1562	10.3125	10.1875	0.182217
	dx100	10.625	9.84375	10.1562	10	10.4688	10.2188	0.289801
y directional movement (mm)
		sample number
		1	2	3	4	5	average	standard deviation
iteration	dy0	10.625	10.625	10.7812	10.625	10.1562	10.5625	0.211948
	dy20	11.0938	10.9375	10.9375	10.9375	10.3125	10.8438	0.272431
	dy40	11.4062	11.25	11.4062	10.9375	10.7812	11.1562	0.253876
	dy60	11.4062	11.5625	11.4062	11.25	11.0938	11.3438	0.159344
	dy80	11.5625	11.5625	11.7188	11.5625	11.0938	11.5	0.211948
	dy100	11.875	11.7188	11.7188	11.5625	11.5625	11.6875	0.116927
Experimental data of the distance between laser to beads to calculate of the resistance force in Matrigel shown in Fig. 4f
Distance from laser to beads (mm)
		sample number
		1	2	3	4	5	average	standard deviation
iteration	0	1.35	1.44	1.53	1.44	1.44	1.44	0.056921
	20	1.08	1.17	1.44	1.17	1.26	1.224	0.122082
	40	0.99	0.99	1.17	1.08	1.08	1.062	0.0673498
	60	0.99	0.99	1.08	0.99	1.08	1.026	0.0440908
	80	0.99	0.9	1.08	0.99	0.99	0.99	0.056921
	100	0.9	0.9	0.9	0.99	0.99	0.936	0.0440908
Experimental data of the distance between laser to beads to calculate of the resistance force in Collagen I shown in Fig. 4g
Distance from laser to beads (mm)
		sample number
		1	2	3	4	5	average	standard deviation
iteration	0	2.086	2.235	2.235	2.086	2.086	2.1456	0.0729948
	20	1.788	1.788	2.086	1.937	1.937	1.9072	0.111501
	40	1.639	1.788	1.788	1.639	1.788	1.7284	0.0729948
	60	1.639	1.639	1.788	1.49	1.49	1.6092	0.111501
	80	1.49	1.639	1.788	1.49	1.49	1.5794	0.1192
	100	1.49	1.49	1.49	1.341	1.341	1.4304	0.0729948
