# Supplementary material for: Weakening of resistance force by cell–ECM interactions regulate cell migration directionality and pattern formation
Source: Commun Biol. 2021 Jun 28;4:808. doi: 10.1038/s42003-021-02350-4 (PMC8239002; doi:10.1038/s42003-021-02350-4)
Supplement: Supplementary file 5 — Supplementary Data 2 [file 42003_2021_2350_MOESM5_ESM.xlsx]

## Sheet: data
Genipin concentration		0 h (pix)	24 h (pix)	48 h (pix)	24 h/ 0 h	48 h/0 h
0mM	X01	8676	33049	55577	3.80924	6.40583
	X02	15892	55070	84168	3.46527	5.29625
	X03	9819	33957	52543	3.4583	5.35116
	X04	14589	56347	87297	3.86229	5.98375
	X05	11668	46700	71277	4.0024	6.10876
	X06	10159	42806	70325	4.2136	6.92243
	X07	18550	59548	98969	3.21013	5.33526
	X08	11498	38429	62932	3.34223	5.4733
	X09	20877	80685	130475	3.86478	6.2497
				average	3.69203	5.90294
				std	0.316504	0.541684
0.25mM	X10	12385	33865	49267	2.73436	3.97796
	X11	15823	37296	52782	2.35708	3.33578
	X12	10629	27325	40908	2.5708	3.84872
	X13	13538	32537	48090	2.40338	3.55222
	X14	22238	52591	75253	2.36492	3.38398
	X15	23269	57217	81825	2.45894	3.51648
	X16	17413	48226	71776	2.76954	4.12198
	X17	10630	26976	40669	2.53772	3.82587
	X18	18180	52181	76676	2.87024	4.2176
				average	2.563	3.7534
				std	0.177973	0.302504
0.5mM	X19	18645	48641	108522	2.6088	5.82043
	X20	10775	29410	58542	2.72947	5.43313
	X21	7192	16608	24912	2.30923	3.46385
	X22	13539	29342	40491	2.16722	2.99069
	X23	19211	42494	59599	2.21196	3.10234
	X24	15397	33104	51080	2.15003	3.31753
	X25	18621	39678	52393	2.13082	2.81365
	X26	13352	28073	37757	2.10253	2.82782
	X27	19175	45436	77495	2.36954	4.04146
				average	2.30884	3.75677
				std	0.210687	1.06439

## Sheet: images
0 m M				0.25 m M				0.5 m M
0 h	24 h	48 h		0 h	24 h	48 h		0 h	24 h	48 h
